# Supplementary material for: Maintenance of influenza A viruses and antibody response in mallards (Anas platyrhynchos) sampled during the non-breeding season in Alaska
Source: PLoS One. 2017 Aug 24;12(8):e0183505. doi: 10.1371/journal.pone.0183505 (PMC5570339; doi:10.1371/journal.pone.0183505)
Supplement: S1 File — Tables A and B provide the model selection results and estimates for the analysis of IAV prevalence. Tables C and D provide the model selection results and estimates for the analysis of IAV seroprevalence. Table E provides model selection results for the analysis of serostatus state transitions. Tables F and G provide results from virus microneutralization assays of samples collected in Fairbanks (FAI) and Anchorage (ANC). (XLSX) [file pone.0183505.s001.xlsx]

## Sheet: S1A_Prevalence_Models
Model #	Model Name	K	AICc	Delta_AICc	ModelLik	AICcWt	LL	Cum.Wt
22	Age+Season*Year	10	913.646	0	1	0.42805	-446.718	0.42805
27	Age+Sex+Season*Year	11	915.152	1.50642	0.470853	0.201549	-446.45	0.629599
23	Age*Season*Year	18	915.476	1.83064	0.400388	0.171386	-439.41	0.800985
32	Age*Sex+Season*Year	12	915.542	1.89631	0.387454	0.16585	-445.622	0.966835
45	Age*C.Month*Year	12	919.338	5.6923	0.0580675	0.0248558	-447.52	0.991691
28	Age+Sex*Season*Year	19	925.017	11.3717	0.00339365	0.00145265	-443.144	0.993144
44	Age+C.Month*Year	7	925.056	11.4102	0.00332889	0.00142493	-455.475	0.994569
31	Age*Sex*Year+Season	14	925.571	11.9252	0.00257319	0.00110146	-448.585	0.99567
33	Age*Year+Sex+Season	9	926.582	12.9366	0.00155183	0.00066426	-454.206	0.996334
49	Age+Sex+C.Month*Year	8	926.748	13.1023	0.00142847	0.000611456	-455.306	0.996946
20	Age+Season+Year	6	927.548	13.9022	0.000957588	0.000409896	-457.734	0.997356
14	Age+Season	4	927.579	13.9335	0.000942704	0.000403525	-459.771	0.997759
54	Age*Sex+C.Month*Year	9	927.688	14.0424	0.000892744	0.000382139	-454.759	0.998141
18	Age*Sex+Season	6	928.138	14.4927	0.000712774	0.000305103	-458.029	0.998446
29	Age*Sex+Season+Year	8	928.506	14.8602	0.000593114	0.000253883	-456.185	0.9987
16	Age+Sex+Season	5	928.525	14.8795	0.000587421	0.000251446	-459.234	0.998952
15	Age*Season	6	928.569	14.9229	0.000574822	0.000246053	-458.245	0.999198
24	Age+Sex+Season+Year	7	929.001	15.3557	0.000462964	0.000198172	-457.448	0.999396
21	Age*Season+Year	8	929.255	15.609	0.000407896	0.0001746	-456.559	0.999571
50	Age+Sex*C.Month*Year	13	929.651	16.005	0.000334624	0.000143236	-451.652	0.999714
34	Age*Season+Sex+Year	9	930.774	17.1285	0.000190805	8.16741e-05	-456.302	0.999796
26	Age+Sex*Year+Season	9	931.038	17.3924	0.000167224	7.15802e-05	-456.434	0.999867
17	Age+Sex*Season	7	931.801	18.1554	0.000114185	4.8877e-05	-458.847	0.999916
25	Age+Sex*Season+Year	9	932.323	18.6768	8.79795e-05	3.76597e-05	-457.076	0.999954
19	Age*Sex*Season	12	933.7	20.0542	4.41871e-05	1.89143e-05	-454.701	0.999973
30	Age*Sex*Season+Year	14	934.805	21.1592	2.54298e-05	1.08852e-05	-453.202	0.999983
40	Age*Sex*C.Month	8	936.731	23.0849	9.70898e-06	4.15593e-06	-460.297	0.999988
37	Age*C.Month	4	937.56	23.9145	6.41245e-06	2.74485e-06	-464.761	0.99999
43	Age*Year+C.Month	7	937.893	24.2469	5.43075e-06	2.32463e-06	-461.893	0.999993
52	Age*Sex*C.Month+Year	10	938.968	25.3227	3.17138e-06	1.35751e-06	-459.38	0.999994
55	Age*Year+Sex+C.Month	8	939.544	25.8984	2.37808e-06	1.01794e-06	-461.704	0.999995
42	Age*C.Month+Year	6	939.645	25.9991	2.26138e-06	9.67983e-07	-463.783	0.999996
36	Age+C.Month	3	939.931	26.2854	1.95973e-06	8.38863e-07	-466.954	0.999997
53	Age*Sex*Year+C.Month	13	940.119	26.4732	1.78408e-06	7.63674e-07	-456.886	0.999998
38	Age+Sex+C.Month	4	941.304	27.6579	9.86632e-07	4.22328e-07	-466.633	0.999998
56	Age*C.Month+Sex+Year	7	941.439	27.7935	9.21965e-07	3.94647e-07	-463.667	0.999998
39	Age*Sex+C.Month	5	941.499	27.8532	8.94853e-07	3.83042e-07	-465.721	0.999999
41	Age+C.Month+Year	5	941.56	27.9144	8.67879e-07	3.71496e-07	-465.752	0.999999
46	Age+Sex+C.Month+Year	6	943.256	29.61	3.7176e-07	1.59132e-07	-465.588	0.999999
8	Age*Year	6	943.318	29.6718	3.60453e-07	1.54292e-07	-465.619	1
51	Age*Sex+C.Month+Year	7	943.424	29.7785	3.41736e-07	1.4628e-07	-464.659	1
12	Age*Sex*Year	12	944.024	30.3783	2.53183e-07	1.08375e-07	-459.863	1
47	Age+Sex*C.Month+Year	7	945.014	31.3679	1.54366e-07	6.60763e-08	-465.454	1
2	Age	2	945.758	32.1123	1.0639e-07	4.55403e-08	-470.873	1
48	Age+Sex*Year+C.Month	8	945.835	32.1897	1.02354e-07	4.38127e-08	-464.849	1
6	Age*Sex	4	947.105	33.4597	5.42403e-08	2.32176e-08	-469.534	1
5	Age+Sex	3	947.434	33.7885	4.60165e-08	1.96974e-08	-470.706	1
7	Age+Year	4	947.655	34.0092	4.12102e-08	1.764e-08	-469.809	1
10	Age*Sex+Year	6	949.188	35.5418	1.91511e-08	8.19765e-09	-468.554	1
9	Age+Sex+Year	5	949.561	35.9153	1.58886e-08	6.8011e-09	-469.752	1
13	Season	3	951.07	37.4241	7.47246e-09	3.19859e-09	-472.524	1
11	Age+Sex*Year	7	951.906	38.2602	4.9194e-09	2.10575e-09	-468.9	1
35	C.Month	2	961.751	48.1055	3.5811e-11	1.53289e-11	-478.87	1
1	Null	1	971.763	58.1177	2.39829e-13	1.02659e-13	-484.88	1
4	Year	3	973.549	59.9029	9.82302e-14	4.20474e-14	-483.763	1
3	Sex	2	973.766	60.1205	8.81046e-14	3.77132e-14	-484.877	1
S1A Table. Model selection results from candidate model set assessing variation in IAV prevalence.

## Sheet: S1B_Prevalence_Coeff
Covariate	β	SE
Intercept	-2.1	0.23
Age (HY)	0.76	0.17
Early-Winter	0.05	0.35
Late-Winter	0.68	0.42
2013/14	0.2	0.38
2014/15	0.88	0.26
Early-Winter*(2013/14)	-14.98	0
Late-Winter*(2013/14)	-0.78	0.63
Early-Winter*(2014/15)	-1.48	0.44
Late-Winter*(2014/15)	-1.67	0.52
Beta estimates and (SE) from the top supported model of IAV prevalence: Age+Season*Year
Covariate	β	SE
Intercept	-2.15	0.33
Age (HY)	0.84	0.43
Early-Winter	0.73	0.54
Late-Winter	1.53	0.58
2013/14	-0.84	0.8
2014/15	0.81	0.41
Early-Winter*(2013/14)	-14.3	0
Late-Winter*(2013/14)	-2.05	0.67
Early-Winter*(2014/15)	-0.76	1.06
Late-Winter*(2014/15)	-2.28	0.7
Age (HY)*Early-Winter	-1.05	0.7
Age (HY)*Late-Winter	-1.67	0.85
Age (HY)*(2013/14)	1.62	0.93
Age (HY)*(2014/15)	0.12	0.53
Age (HY)*Early-Winter*(2013/14)	-1.41	0
Age (HY)*Late-Winter*(2013/14)	0.39	1.38
Age (HY)*Early-Winter*(2014/15)	0.87	0.89
Age (HY)*Late-Winter*(2014/15)	1.05	1.1
Beta estimates and (SE) from the second most supported model of IAV prevalence: Age*Season*Year
S1B Table. After eliminating models with uninformative parameters, predictions for these two top models were model averaged to estimate IAV prevalence.

## Sheet: S1C_Seroprevalence_Models
Model #	Model Name	K	AICc	Delta_AICc	ModelLik	AICcWt	LL	Cum.Wt
27	Age+Sex+Season*Year	11	1244.46	0	1	0.67	-611.09	0.67
32	Age*Sex+Season*Year	12	1246.49	2.03	0.36	0.24	-611.09	0.91
22	Age+Season*Year	10	1248.83	4.37	0.11	0.07	-614.3	0.98
28	Age+Sex*Season*Year	19	1252.03	7.57	0.02	0.02	-606.62	1
23	Age*Season*Year	18	1255.12	10.66	0	0	-609.21	1
49	Age+Sex+C.Month*Year	8	1271.26	26.8	0	0	-627.56	1
54	Age*Sex+C.Month*Year	9	1273.3	28.84	0	0	-627.56	1
44	Age+C.Month*Year	7	1276.07	31.62	0	0	-630.98	1
45	Age*C.Month*Year	12	1276.34	31.88	0	0	-626.01	1
47	Age+Sex*C.Month+Year	7	1276.77	32.32	0	0	-631.33	1
9	Age+Sex+Year	5	1277.6	33.14	0	0	-633.77	1
46	Age+Sex+C.Month+Year	6	1278.14	33.68	0	0	-633.03	1
55	Age*Year+Sex+C.Month	8	1278.79	34.33	0	0	-631.32	1
25	Age+Sex*Season+Year	9	1278.96	34.5	0	0	-630.39	1
50	Age+Sex*C.Month*Year	13	1279.09	34.63	0	0	-626.36	1
24	Age+Sex+Season+Year	7	1279.57	35.11	0	0	-632.73	1
10	Age*Year+Sex	6	1279.62	35.17	0	0	-633.77	1
56	Age*C.Month+Sex+Year	7	1280.06	35.6	0	0	-632.97	1
51	Age*Sex+C.Month+Year	7	1280.15	35.69	0	0	-633.02	1
33	Age*Year+Sex+Season	9	1280.41	35.95	0	0	-631.11	1
34	Age*Season+Sex+Year	9	1280.55	36.09	0	0	-631.18	1
7	Age+Year	4	1280.92	36.46	0	0	-636.44	1
11	Age+Sex*Year	7	1281.45	36.99	0	0	-633.67	1
29	Age*Sex+Season+Year	8	1281.59	37.14	0	0	-632.72	1
52	Age*Sex*C.Month+Year	10	1281.81	37.35	0	0	-630.79	1
8	Age*Year	6	1281.81	37.36	0	0	-634.86	1
48	Age+Sex*Year+C.Month	8	1281.92	37.46	0	0	-632.89	1
41	Age+C.Month+Year	5	1282.02	37.56	0	0	-635.98	1
30	Age*Sex*Season+Year	14	1282.7	38.24	0	0	-627.13	1
43	Age*Year+C.Month	7	1282.99	38.54	0	0	-634.44	1
26	Age+Sex*Year+Season	9	1283.35	38.89	0	0	-632.58	1
20	Age+Season+Year	6	1283.57	39.11	0	0	-635.74	1
42	Age*C.Month+Year	6	1284	39.54	0	0	-635.95	1
21	Age*Season+Year	8	1284.97	40.51	0	0	-634.41	1
5	Age+Sex	3	1285.66	41.2	0	0	-639.82	1
38	Age+Sex+C.Month	4	1286.25	41.79	0	0	-639.1	1
16	Age+Sex+Season	5	1287.21	42.76	0	0	-638.58	1
12	Age*Sex*Year	12	1287.57	43.11	0	0	-631.62	1
6	Age*Sex	4	1287.67	43.21	0	0	-639.81	1
17	Age+Sex*Season	7	1287.8	43.34	0	0	-636.84	1
53	Age*Sex*Year+C.Month	13	1288.23	43.77	0	0	-630.93	1
39	Age*Sex+C.Month	5	1288.24	43.78	0	0	-639.09	1
18	Age*Sex+Season	6	1289.2	44.74	0	0	-638.56	1
31	Age*Sex*Year+Season	14	1289.85	45.39	0	0	-630.71	1
40	Age*Sex*C.Month	8	1291.03	46.57	0	0	-637.44	1
19	Age*Sex*Season	12	1291.67	47.21	0	0	-633.67	1
2	Age	2	1292.52	48.06	0	0	-644.25	1
36	Age+C.Month	3	1293.77	49.31	0	0	-643.87	1
14	Age+Season	4	1294.76	50.31	0	0	-643.36	1
37	Age*C.Month	4	1295.79	51.33	0	0	-643.87	1
15	Age*Season	6	1296.48	52.02	0	0	-642.2	1
3	Sex	2	1349.04	104.58	0	0	-672.51	1
4	Year	3	1349.58	105.12	0	0	-671.78	1
1	Null	1	1361.13	116.67	0	0	-679.56	1
35	C.Month	2	1363.01	118.55	0	0	-679.5	1
13	Season	3	1365.07	120.61	0	0	-679.52	1
S1C Table. Model selection results from candidate model set assessing variation in IAV seroprevalence.

## Sheet: S1D_Seroprevalence_Coeff
Covariate	β	SE
Intercept	0.58	0.22
Age (HY)	-1.15	0.14
Sex (M)	0.39	0.15
Early-Winter	-0.99	0.31
Late-Winter	-1.55	0.44
2013/14	-1.2	0.33
2014/15	-0.44	0.24
Early-Winter*(2013/14)	-0.59	0.74
Late-Winter*(2013/14)	2.46	0.58
Early-Winter*(2014/15)	1.28	0.37
Late-Winter*(2014/15)	1.31	0.5
S1D Table. Beta estimates and (SE) from the top supported model of IAV seroprevalence: Age+Sex+Season*Year.

## Sheet: S1E_Serostatus_Models
Model Name	K	AICc	Δ AICc	wi	ModelLik	Deviance
Stage 1 Models
S(.) p(T) Ψi(-)→(+)(Age*T) Ψi(+)→(-)(Age*T)	11	570.07	0	0.99	1	399.131
S(.) p(.) Ψi(-)→(+)(Age*T) Ψi(+)→(-)(Age*T)	10	587.98	17.92	0.01	0.0001	419.31
S(.) p(Age) Ψi(-)→(+)(Age*T) Ψi(+)→(-)(Age*T)	11	589.51	19.44	0	0.0001	418.575
S(.) p(Sex) Ψi(-)→(+)(Age*T) Ψi(+)→(-)(Age*T)	11	589.77	19.71	0	0.0001	418.836
Stage 2 Models
S(.) p(T) Ψi(-)→(+)(Age) Ψi(+)→(-)(Age)	7	562.98	0	0.87	1	400.944
S(.) p(T) Ψi(-)→(+)(Age+T) Ψi(+)→(-)(Age+T)	9	567.23	4.25	0.1	0.1195	400.795
S(.) p(T) Ψi(-)→(+)(Age*T) Ψi(+)→(-)(Age*T)	11	570.07	7.09	0.03	0.0289	399.131
S(.) p(T) Ψi(-)→(+)(T) Ψi(+)→(-)(T)	7	577.87	14.89	0	0.0006	415.836
S1E Table. Model selection results from stage 1 and stage 2 candidate model sets assessing variation in IAV serostatus state transitions.
The top model structure of stage 1 was carried to the stage 2 analysis to estimate state transition probabilities.

## Sheet: S1F_FAI_VMN
Band Number	Age	Sex	Date	bELISA	AK #	Year	H1N1 VN	H2N3 VN	H3N8 VN	H4N6 VN	H5N1 VN	H6N1 VN	H7N9 VN	H8N4 VN	H9N2	H10N7	H11N9	H12N5
1927-63151	AHY	F	Sept	Pos	41	2012/13	<20	<20	20	<20	<20	<20	20	<20	<20	20	80	80
	AHY	F	October	Pos	106	2012/13	<20	<20	40	<20	20	<20	20	<20	<20	20	20	80
1927-63184	AHY	M	October	Pos	66	2012/13	<20	40	<20	40	<20	<20	<20	<20	<20	<20	20	<20
	AHY	M	December	Pos	182	2012/13	<20	40	<20	40	<20	<20	<20	<20	<20	<20	80	<20
1927-63187	AHY	M	October	Pos	69	2012/13	<20	<20	<20	<20	<20	<20	20	40	<20	<20	20	160
	AHY	M	December	Pos	159	2012/13	<20	<20	<20	<20	<20	<20	<20	<20	<20	<20	<20	80
1927-63208	AHY	F	October	Pos	77	2012/13	20	<20	20	20	<20	<20	20	<20	<20	<20	<20	80
	AHY	F	December	Pos	205	2012/13	<20	80	20	80	<20	<20	320	<20	<20	<20	<20	160
1927-63263	AHY	M	October	Pos	113	2012/13	<20	<20	<20	<20	<20	<20	160	20	<20	40	<20	160
	AHY	M	December	Pos	184	2012/13	40	<20	<20	40	<20	<20	80	<20	<20	80	<20	640
1927-63299	AHY	M	October	Pos	143	2012/13	<20	40	<20	20	<20	<20	80	80	<20	20	20	80
	AHY	M	December	Pos	152	2012/13	40	<20	<20	20	<20	<20	80	<20	<20	<20	<20	40
1927-63249	AHY	M	October	Pos	103	2012/13	<20	<20	<20	<20	<20	<20	<20	<20	<20	<20	<20	<20
	AHY	M	December	Pos	204	2012/13	<20	<20	<20	20	20	<20	<20	<20	<20	<20	<20	40
1927-63360	AHY	M	December	Pos	225	2012/13	<20	<20	<20	20	320	<20	<20	<20	<20	<20	<20	<20
	AHY	M	April	Pos	277	2012/13	<20	<20	<20	20	80	<20	<20	<20	<20	<20	<20	<20
S1F Table. Virus microneutralization (MN) assay results for mallards captured in Fairbanks during 2012/13 and determined to be seropositive on at least two capture occasions.
Cells colored in yellow represent negative result; cells colored red represent a positive result and associated titer value.

## Sheet: S1G_ANC_VMN
Band Number	Age	Sex	Date	bELISA	AK #	Year	H1N1 VN	H2N3 VN	H3N8 VN	H4N6 VN	H5N1 VN	H6N1 VN	H7N9 VN	H8N4 VN	H9N2	H10N7	H11N9	H12N5
2047-55423	AHY	M	Sept	Pos	631	2014/15	160	<20	<20	<20	80	<20	<20	<20	20	<20	320	<20
	AHY	M	Mar	Pos	1190	2014/15	160	<20	<20	<20	<20	<20	<20	<20	<20	<20	160	<20
2047-55487	HY	M	Sept	Pos	587	2014/15	320	<20	<20	<20	40	20	40	160	20	20	160	<20
	HY	M	Oct	Pos	707	2014/15	160	<20	<20	<20	<20	80	<20	80	<20	<20	160	<20
	HY	M	Nov	Pos	809	2014/15	80	<20	<20	<20	20	<20	<20	160	<20	<20	160	<20
2047-55311	AHY	M	Sept	Pos	751	2014/15	<20	160	<20	<20	160	80	40	<20	160	20	80	80
	AHY	M	Dec	Pos	931	2014/15	<20	160	<20	<20	160	160	20	<20	160	20	160	80
	AHY	M	Jan	Pos	1021	2014/15	<20	80	<20	<20	80	160	<20	20	160	40	160	160
	AHY	M	Mar	Pos	1147	2014/15	<20	<20	<20	<20	80	80	20	40	160	40	80	40
2047-55454	AHY	M	Oct	Pos	773	2014/15	80	<20	80	<20	<20	80	<20	80	80	<20	320	<20
	AHY	M	Nov	Pos	825	2014/15	80	<20	20	<20	<20	160	<20	320	<20	<20	160	20
	AHY	M	Feb	Pos	1116	2014/15	160	<20	20	80	<20	<20	<20	40	<20	<20	160	<20
2047-55263	AHY	M	Sept	Pos	658	2014/15	<20	<20	<20	<20	<20	40	<20	<20	20	<20	80	80
	AHY	M	Oct	Pos	778	2014/15	160	<20	<20	<20	<20	40	<20	80	320	<20	320	40
2047-55089	AHY	F	Nov	Pos	831	2014/15	160	<20	<20	<20	<20	20	<20	40	160	40	160	20
	AHY	F	Dec	Pos	949	2014/15	160	<20	<20	<20	<20	20	<20	20	160	20	160	320
	AHY	F	Mar	Pos	1188	2014/15	320	<20	<20	<20	20	20	<20	20	160	20	40	160
2047-55079	HY	F	Oct	Pos	790	2014/15	<20	<20	<20	<20	<20	<20	<20	80	160	<20	160	<20
	HY	F	Nov	Pos	852	2014/15	<20	<20	<20	<20	<20	<20	<20	20	40	<20	80	20
2047-55312	AHY	M	Nov	Pos	859	2014/15	<20	160	80	<20	<20	<20	320	20	<20	<20	160	80
	AHY	M	Jan	Pos	1059	2014/15	<20	160	160	160	<20	<20	160	40	<20	<20	160	20
2047-55036	AHY	M	Oct	Pos	771	2014/15	<20	<20	<20	<20	<20	<20	40	40	<20	<20	160	20
	AHY	M	Nov	Pos	869	2014/15	<20	<20	<20	<20	<20	<20	<20	<20	<20	<20	80	<20
2047-55155	AHY	F	Sept	Pos	669	2014/15	<20	<20	<20	<20	<20	<20	<20	<20	20	<20	80	<20
	AHY	F	Nov	Pos	874	2014/15	<20	<20	<20	<20	<20	<20	<20	<20	80	<20	80	<20
2047-55394	AHY	M	Dec	Pos	951	2014/15	<20	20	20	40	<20	80	<20	20	80	<20	80	<20
	AHY	M	Jan	Pos	1049	2014/15	<20	20	20	<20	<20	80	<20	80	80	<20	80	80
2047-56022	HY	F	Nov	Pos	817	2014/15	<20	<20	<20	160	<20	40	<20	160	320	<20	320	160
	HY	F	Dec	Pos	963	2014/15	<20	<20	<20	320	<20	<20	<20	<20	160	<20	320	80
2047-56026	AHY	M	Nov	Pos	824	2014/15	80	20	<20	<20	<20	80	<20	80	160	<20	80	20
	AHY	M	Dec	Pos	956	2014/15	40	<20	<20	<20	<20	40	<20	80	80	<20	80	<20
	AHY	M	Jan	Pos	1057	2014/15	80	40	<20	<20	<20	320	<20	40	160	<20	80	20
2047-55020	AHY	M	Nov	Pos	821	2014/15	<20	40	<20	160	<20	<20	80	40	<20	20	160	<20
	AHY	M	Dec	Pos	976	2014/15	<20	40	<20	320	<20	<20	40	80	<20	<20	80	<20
	AHY	M	Jan	Pos	1018	2014/15	<20	40	<20	320	<20	<20	80	20	<20	20	320	<20
	AHY	M	Mar	Pos	1153	2014/15	<20	40	<20	320	<20	<20	160	<20	<20	<20	40	<20
2047-55458	AHY	M	Dec	Pos	986	2014/15	80	<20	<20	80	160	<20	<20	40	160	<20	80	<20
	AHY	M	Jan	Pos	1023	2014/15	320	<20	40	80	320	80	<20	<20	80	<20	160	<20
2047-55028	AHY	M	Oct	Pos	745	2014/15	<20	<20	<20	20	<20	<20	<20	40	40	20	80	160
	AHY	M	Dec	Pos	989	2014/15	<20	<20	<20	<20	<20	<20	<20	<20	<20	40	40	40
2047-56057	AHY	F	Nov	Pos	860	2014/15	<20	<20	<20	<20	<20	<20	<20	20	<20	<20	80	40
	AHY	F	Dec	Pos	1003	2014/15	<20	<20	<20	<20	<20	<20	<20	20	<20	<20	80	320
2047-56058	AHY	M	Nov	Pos	867	2014/15	320	20	80	80	<20	40	20	40	<20	<20	80	320
	AHY	M	Dec	Pos	1004	2014/15	320	20	80	20	<20	160	<20	40	40	<20	160	320
	AHY	M	Jan	Pos	1048	2014/15	160	20	80	<20	<20	80	<20	80	<20	<20	80	160
	AHY	M	Feb	Pos	1137	2014/15	160	40	80	<20	<20	40	20	<20	40	<20	80	160
2047-55238	AHY	M	Dec	Pos	985	2014/15	80	<20	<20	<20	<20	80	<20	<20	<20	<20	80	<20
	AHY	M	Jan	Pos	1030	2014/15	<20	<20	<20	<20	<20	40	<20	<20	<20	<20	80	<20
2047-55058	AHY	M	Oct	Pos	766	2014/15	<20	<20	<20	<20	<20	80	20	80	<20	20	160	<20
	AHY	M	Jan	Pos	1064	2014/15	<20	<20	<20	<20	<20	<20	<20	40	<20	<20	320	<20
2047-55029	AHY	M	Oct	Pos	744	2014/15	<20	<20	<20	<20	<20	80	<20	80	160	20	320	160
	AHY	M	Jan	Pos	1068	2014/15	<20	<20	<20	<20	<20	<20	<20	<20	160	<20	320	320
2047-56084	HY	M	Dec	Pos	909	2014/15	<20	<20	<20	<20	<20	160	<20	80	80	<20	320	<20
	HY	M	Jan	Pos	1077	2014/15	<20	<20	<20	<20	<20	<20	<20	40	160	<20	160	<20
2047-55253	AHY	M	Dec	Pos	1009	2014/15	40	320	20	<20	80	40	<20	80	320	40	80	320
	AHY	M	Jan	Pos	1085	2014/15	<20	160	20	<20	20	40	<20	80	160	80	160	320
2047-55396	AHY	M	Feb	Pos	1092	2014/15	<20	160	<20	<20	<20	40	20	<20	160	20	160	160
	AHY	M	Mar	Pos	1172	2014/15	<20	80	<20	<20	<20	40	<20	20	40	<20	160	40
2047-55264	AHY	M	Jan	Pos	1032	2014/15	80	<20	<20	20	40	40	<20	40	<20	<20	160	20
	AHY	M	Feb	Pos	1094	2014/15	80	<20	<20	<20	<20	80	<20	<20	20	<20	160	40
2047-55137	HY	F	Sept	Pos	637	2014/15	<20	<20	<20	80	<20	<20	<20	40	<20	<20	320	<20
	HY	F	Feb	Pos	1106	2014/15	<20	<20	<20	<20	40	20	80	80	<20	<20	320	<20
2047-55211	AHY	M	Dec	Pos	944	2014/15	320	160	<20	320	80	160	20	<20	<20	<20	160	<20
	AHY	M	Feb	Pos	1127	2014/15	320	40	<20	160	80	160	20	20	40	20	160	<20
2047-55436	AHY	M	Feb	Pos	1140	2014/15	<20	<20	<20	80	<20	80	<20	20	160	20	80	<20
	AHY	M	Mar	Pos	1176	2014/15	<20	<20	<20	80	<20	40	20	40	160	20	160	<20
2047-55505	AHY	M	Feb	Pos	1108	2014/15	20	<20	160	80	20	40	<20	<20	<20	<20	160	<20
	AHY	M	Mar	Pos	1154	2014/15	320	<20	320	80	<20	20	<20	<20	<20	<20	80	<20
2047-55515	AHY	M	Feb	Pos	1136	2014/15	<20	<20	<20	<20	<20	<20	<20	<20	20	<20	160	<20
	AHY	M	Mar	Pos	1179	2014/15	<20	<20	<20	<20	<20	<20	<20	<20	<20	<20	80	<20
2047-55141	HY	M	Sept	Pos	646	2014/15	<20	<20	<20	<20	<20	<20	<20	<20	<20	<20	320	20
	HY	M	Mar	Pos	1185	2014/15	<20	<20	<20	<20	<20	<20	<20	160	<20	<20	160	<20
S1G Table. Virus microneutralization (MN) assay results for mallards captured in Anchorage during 2014/15 and determined to be seropositive on at least two capture occasions.
Cells colored in yellow represent negative result; cells colored red represent a positive result and associated titer value.
